# Supplementary material for: Cancer Markers Selection Using Network-Based Cox Regression: A Methodological and Computational Practice
Source: Front Physiol. 2016 Jun 17;7:208. doi: 10.3389/fphys.2016.00208 (PMC4911360; doi:10.3389/fphys.2016.00208)
Supplement: Supplementary file 1 [file Table1.XLSX]

## Sheet: Sheet1
Genes Selected by fastcox in the ovarian cancer datasets:
GSE26712		TCGA
GMPR		ABCA4
SACS		ABCD4
IGF2		ACTL6B
ADAM15		ADAM20
AMH		ADAM3A
ATM		ADCY3
ATP7A		ADH1B
AZGP1		ADRA1A
BRCA2		AFF2
CDC23		AGPS
COLQ		AKAP3
DDX52		AKT3
DOCK1		ALB
DTNB		ALX3
EYA1		AMACR
HOXA9		ANGPT2
HOXB5		ANXA13
HSD17B6		APC
IGFBP5		APC2
IL17A		APEX2
IRS2		API5
KLF12		APOH
LDHC		APPL2
LECT1		ARID4B
LIG4		ATM
LTBP1		ATP7A
MAPKAPK3		ATP8A2
MCM3		ATR
MTF2		AVPR2
MUSK		AZGP1
MYO9B		B3GALNT1
NID2		BACH1
NUP205		BAZ1B
PEX1		BIRC5
PKP2		BLMH
PRKD3		BMP10
RANBP2		BNC1
RB1		BRCA2
REV3L		BRD2
RGS7		BTC
RNASEH2B		C8B
SETD8		C9
ST6GALNAC2		CACNA1D
STAT5B		CALB1
TCP10		CAPN7
TNPO2		CASP8AP2
TRIM27		CBL
USP8		CBLL1
VANGL1		CD2AP
ZMYND10		CD84
ZNF253		CDC23
ACADL		CDC5L
ACSL6		CDC7
ACTL6B		CDC73
ADCY2		CDH6
ADH1B		CDRT1
ADRA1A		CELSR1
AGGF1		CHST3
AGPS		CIZ1
AHSG		CLDN18
AKAP3		CLIP3
AKAP4		CNTN6
AKT3		COL19A1
AMACR		COL4A6
AMHR2		COX6A2
ANAPC10		CRNKL1
ANGPT2		CTR9
ANKRD17		CXADR
ANP32E		CYP2C9
ANXA13		CYP3A7
AP4E1		DCLRE1A
APEX2		DHRS2
APOB		DHX38
APOH		DLD
ARHGEF7		DLGAP2
ARID1A		DLST
ARMC6		DSG2
ASCL1		EFEMP1
ATP8A2		EGFR
ATR		EHBP1
B3GALNT1		EHMT2
B4GALT6		EIF4G1
BACH1		EIF5B
BAZ1B		ELAVL4
BCAM		ELK4
BMPR1A		ELN
BNC1		EMP1
BRCC3		ENPP1
BRD2		EPHB4
BRD3		ERBB3
BRIP1		ERCC4
BRS3		EXOSC5
BSG		FANCI
BZW1		FBXL4
C6		FER
CACNA1C		FGF12
CACNA1D		FGF6
CACNA1G		FGFR1
CACNA2D1		FLNA
CACNB3		FLNC
CALB1		FLT1
CAND1		FRK
CAPN11		FSHR
CAPN7		FSTL1
CCKAR		FZD3
CCKBR		GABPA
CCR3		GABRR2
CDC14A		GAD2
CDC7		GALNT2
CDC73		GBAS
CDH4		GGPS1
CDH6		GINS2
CDKL5		GJA8
CDT1		GLRA1
CELSR1		GML
CEP57		GMNN
CHAF1A		GMPR
CIZ1		GNAT2
CKMT2		GNB1
CLCN3		GP1BA
CLDN18		GPR3
CLIP3		GRIK1
CLN3		GRIN2A
CLTC		GRPR
COL19A1		GUCA1A
COL4A3		H2AFX
COL4A6		HOXA9
COL5A1		HOXB3
CREBBP		HOXC11
CRYAA		HOXC5
CSDC2		HP1BP3
CTAG2		HTR2A
CTCF		IFNA1
CTRB2		IFNB1
CUL1		ING2
CUL4A		INSL4
CXADR		INTS8
CYP2E1		IPO8
CYP3A7		ITGB5
CYP4F11		ITSN1
CYP4F2		JAK2
DAZL		KATNA1
DCLRE1A		KCNJ10
DDX51		KCNK1
DHX15		KCNK3
DHX38		KCNV2
DNAJC6		KIAA1279
DNTTIP2		KIF17
DRD5		KIF1B
DSC3		KLF1
DTNA		KNTC1
DUS4L		KPNA5
DUSP11		KRT9
E2F3		KSR1
ECT2		LBP
EGF		LBX1
EIF2B1		LHX2
ELAVL2		LIF
ELK4		LIPF
ELN		LLGL1
EN2		LMNB1
ERBB3		LMO7
ERBB4		LTBP1
ERCC8		MAGEC1
ERG		MAN1A2
EXOSC5		MAP3K7
FAM63B		MAP4K5
FANCI		MAPT
FANCL		MAZ
FBLN1		MBTPS1
FBXL4		MCCC2
FGF6		MCM3
FLT1		MCM5
FMO3		MEN1
FOXD2		MGP
FOXH1		MLLT10
FOXN1		MMP12
FUT9		MOCS3
GABBR2		MPL
GABPA		MPP2
GAL3ST1		MPZ
GALK1		MPZL1
GALNT2		MSH2
GALNT3		MSR1
GAMT		MTMR4
GHRHR		MTMR7
GINS1		MUC2
GJB3		MVD
GJB5		MYH3
GLRA1		MYH8
GLRA3		MYO7A
GMEB1		MYO9B
GPLD1		NAGLU
GPR19		NAP1L1
GREM1		NEB
GRIN2B		NEBL
GSTM5		NEFL
GTF2E1		NET1
GUCA1A		NEUROD2
H2AFV		NFRKB
H2AFX		NFYB
HDAC1		NMD3
HOXA10		NOTCH4
HOXB1		NOVA1
HOXB3		NPY
HOXD9		NUP160
HSD3B2		ODF1
HSPH1		OR7A5
HTR1B		OSBP
HTR1D		PAIP1
HTR2A		PAK3
HTR2C		PALB2
HTR4		PAPPA
IFNA1		PAXIP1
IFNB1		PCDH7
IL12A		PDE10A
IL9		PDE6G
INSL4		PDK4
IQCB1		PDPK1
IQCK		PHOX2B
IRS4		PIGR
ITGA2		PIK3R1
ITGA6		PLCE1
ITGB5		PLCH1
ITSN1		PLXNA1
JAK2		PNLIPRP2
KCNJ9		POLA2
KCNK3		POLD1
KHDRBS1		POLD3
KIAA0101		POLE
KIAA1279		POLG2
KIF17		PPFIA1
KIF22		PPM1G
KLF1		PRG4
KPNA5		PRKACA
LBP		PRL
LBX1		PRODH
LECT2		PROM1
LHX2		PRPS1
LIG1		PRSS16
LIPF		PSD
LMNB1		PSG1
LMO7		PSMD12
LNPEP		PTGIS
LPAL2		PTPRD
LRFN4		PTRF
LRP6		PUM2
MAGEC1		RABEP1
MAP3K13		RAD52
MAPK14		RALGDS
MATN1		RANBP9
MATR3		RASAL2
MAZ		RASSF8
MCCC2		RBMS3
MCM10		RCN2
MCM5		RFXAP
MFN1		RMI1
MKI67		RORB
MKRN3		RRM1
MLLT4		RUNX1T1
MMP16		RXRG
MOBP		SAG
MOG		SCN8A
MPZ		SEC63
MRE11A		SEMA4F
MSR1		SERPINA4
MTNR1B		SERPINH1
MTRF1		SEZ6L
MTUS1		SH3PXD2A
MVD		SHMT2
MYO1C		SHROOM2
NCAPD2		SIM1
NCAPG2		SIX6
NCBP1		SKI
NCBP2		SLC12A3
NCOA2		SLC13A2
NEDD4		SLC19A1
NEFH		SLC1A6
NEIL3		SLC22A14
NELL1		SLC25A10
NEU3		SLC37A4
NFRKB		SLC43A1
NFYC		SLC4A4
NHLH2		SLC6A2
NKTR		SLURP1
NOL8		SMC6
NPHP1		SPON1
NPY		SPTBN1
NPY2R		SRPK1
NR0B1		SRPK2
NR2F6		SSTR5
NTHL1		SSX5
NTRK2		ST6GALNAC2
NTRK3		STC1
NUP50		TBP
NUP85		TEAD1
PAEP		TERF1
PALB2		TGFB2
PARG		THPO
PARP2		TJP1
PAX7		TNFSF11
PAXIP1		TNIK
PCSK5		TOP3B
PDE1C		TRIM10
PDE6A		TRIM27
PDLIM7		TRIP13
PEX12		TULP3
PEX13		TYRO3
PHF14		UBE2C
PHOX2B		UBE2L3
PIK3R1		UCP3
PIK3R2		ULK2
PIK3R4		USP39
PKD2		USP8
PLA2G2A		UTP20
PLCE1		UXS1
POLA2		VANGL1
POLR2B		VGF
POU6F2		VGLL1
PPP2R1A		WDHD1
PPP2R2A		YWHAZ
PPP2R5E		ZC3H14
PPP5C		ZNF239
PRG4		ZNF43
PRKACA		ZNF638
PRKCE		ZP2
PRL		ABCC6
PRODH		ADD3
PROL1		ADSS
PRPS2		AR
PRSS12		ARHGEF16
PRSS16		BLM
PSME3		BPTF
PSPC1		BSG
PTH		BZW1
PTPN21		CACNA1G
PTPRD		CASR
PTRF		CDC14A
PUM2		CDH4
RABEP1		CDK5R1
RAD23B		CDR2L
RASAL2		CKM
RASSF8		CNGA3
RBBP5		CNN3
RCN2		CNOT7
RELA		COL2A1
RFC1		CPA2
RFC2		CREBBP
RFC3		CSF2
RIMS2		CTH
RNF8		CYP4F11
RNGTT		DAZL
RPS6KB1		DNM1L
RRM1		DSC3
SAG		DTNA
SART3		E2F3
SCN8A		ELAVL1
SEC23IP		ELAVL2
SEC63		ELK1
SEMA3D		ELOVL2
SEMA4F		ERBB4
SEPT7		ERG
SERPINA4		FEV
SEZ6L		FGF18
SFRP1		FMR1
SH3PXD2A		FOXD2
SIM1		FSTL4
SIM2		FUT3
SIX6		GAL3ST1
SLC12A2		GAMT
SLC17A1		GBX2
SLC17A3		GFRA3
SLC1A6		GTPBP4
SLC2A1		HN1
SLC37A4		HOXB1
SLC43A1		HSD17B6
SLC4A4		HSD3B2
SLC7A2		HTATSF1
SLC8A1		HTR1B
SLURP1		HTR2C
SMARCC1		IKBKAP
SMC2		IL12A
SMC3		IL17A
SMC6		ITGA6
SMYD2		KCNC4
SNX4		KIF22
SOCS6		KLKB1
SOX11		KRT33B
SOX12		LECT2
SPON1		LIG1
SPTLC2		MAPK8IP2
SRPK1		MKRN3
SRPK2		MLLT4
SSX5		MRPS14
STAT3		MTRF1
STIL		MUSK
STRN		NCAPH
STXBP5L		NCBP1
SULT1C2		NFYC
SUMO1		NPAT
SUPT16H		NR2F6
T		NRP2
TAF1A		NTHL1
TAF2		NUMA1
TAT		PAEP
TBC1D1		PARP2
TCF7L1		PDE6A
TCL1A		PDHA2
TEAD1		PDPN
TERT		PEX1
TGFB2		PHF3
TGFBR1		PKD2
THRA		PML
TOP2A		PPP4R1
TPR		PRKRIR
TPX2		PRPS2
TRIP13		PSME3
TRPM1		PTPN14
TSSK2		RAD17
TTC30A		RB1
TULP3		RBBP5
TYMS		RFC2
U2AF2		RNASEH2B
UBE2D3		RNF8
UBE2V2		RNGTT
UCK2		RPS6KA5
USP13		SAC3D1
USP2		SACS
USP39		SEPT11
USP7		SMCHD1
USP9X		SOS1
UXS1		SOX21
VGF		SPTLC2
VGLL1		SRD5A2
VPS13A		T
WBP11		TFDP1
WBSCR16		TLK1
YAF2		TLL1
YTHDC2		TOM1L1
ZC3H13		TOP2A
ZC3H14		TTC30A
ZFX		XDH
ZMYND11		YTHDC2
ZMYND8		YY1
ZNF131		ZC3H13
ZNF195		ZNF318
ZNF197		ACSL6
ZNF268		AFF4
ZNF318		ARHGEF12
ZNF711		ARMC1
ZNF79		ATAD2
ZP2		B4GALNT1
ZWINT		BRS3
		CACNB3
		CBX3
		CCNA2
		CDCA3
		CDCA8
		CEP55
		CEP57
		CLN3
		CYP2E1
		DDX51
		DEK
		DLG1
		DNAH3
		EGF
		EYA1
		FAM63B
		FGF2
		FOXE1
		GABBR2
		HCN4
		HIPK3
		HLTF
		HMG20B
		HRAS
		IL2
		IL4
		IQCK
		IRS2
		KIF14
		KIF20A
		KIF4A
		KPNA1
		KRT1
		LSM5
		MATN1
		MATN3
		MCM10
		MCM2
		MKI67
		MNS1
		MPHOSPH6
		MRE11A
		MTHFD1
		MTUS1
		MUC1
		MUTYH
		MYO6
		NEDD4
		NEIL3
		NFASC
		NMBR
		NPHP1
		NTRK2
		NTRK3
		NUP50
		P2RX3
		PDLIM7
		PDSS1
		PPP2R5E
		PSIP1
		RAD23B
		RAD54B
		RANBP2
		ROS1
		RPS6KB2
		RTF1
		SLC17A3
		SMC2
		SOCS6
		SSX2IP
		SSX3
		STRAP
		TCF3
		TGFBR1
		THRA
		TIMM44
		TOP2B
		UBE4A
		USF2
		USP13
		USP2
		WNT2B
		YAP1
		ZNF197
		ZNF711
		ADCY2
		ATP2B2
		BRIP1
		CDH11
		CEBPZ
		CEL
		CHORDC1
		DNAJC6
		DNTTIP2
		FANCA
		GCKR
		GJB5
		GNAO1
		GPLD1
		GPR135
		ICA1
		IGF2
		KCNJ9
		MAT2A
		MGAT4B
		MMP16
		MNAT1
		NUP98
		PDE1C
		PHF14
		PRPS1L1
		PSPC1
		PWP1
		SEC23IP
		SEMA3D
		SETD8
		SLC7A2
		STAT3
		STRN
		SUMO1
		THRB
		TRPM1
		USP46
		USP9X
		WEE1
		ZKSCAN3
		ZNF131
		ZNF141
		ZNF195
		ZNF253
		ZWINT
		ADORA1
		AGGF1
		ATXN10
		COLQ
		CUL4A
		DTNB
		ECT2
		ERBB2IP
		FBLN1
		FOXH1
		GTF2E1
		HMHB1
		HOXA10
		HOXB5
		HSF2
		IQCB1
		IVL
		KDELR1
		KIAA0101
		MAP7
		MAPKAPK3
		MASP1
		MED28
		MSH3
		MTNR1B
		NR0B2
		PCSK5
		PNLIPRP1
		PSME4
		RASGRF1
		RREB1
		SALL2
		SIM2
		SLC2A1
		SMC3
		TNPO2
		USP1
		WT1
		ZMYND11
