# Supplementary material for: Cancer Markers Selection Using Network-Based Cox Regression: A Methodological and Computational Practice
Source: Front Physiol. 2016 Jun 17;7:208. doi: 10.3389/fphys.2016.00208 (PMC4911360; doi:10.3389/fphys.2016.00208)
Supplement: Supplementary file 2 [file Table2.XLSX]

## Sheet: Sheet1
Genes Selected by fastcox in the breast cancer datasets:
GSE20685		GSE7390
FASLG		ACACA
BCL2		ACRV1
BMP5		ADCYAP1
BTC		ADH6
CCR4		ADORA1
CYP2C9		AKT2
DNMT1		ALDH3B2
ELK4		ALDOB
ESR1		KLK3
FGB		SERPINC1
GCG		ATP2B2
GNAT2		ATP4B
GPD2		AVPR1A
GRM5		BCL2
IL9		BLM
KRT86		BRCA1
LBP		BTC
CIITA		CCNF
MPL		CDC6
MSH2		CDC20
MYB		CDC25C
OPRM1		CDH1
PAPPA		CDH6
PCM1		CDH8
PRIM1		CDK6
RBBP7		CEACAM5
ACSM3		CENPA
SERPINB4		CENPF
SCN7A		RCC1
SLC8A1		CHEK1
SLC10A2		CCR4
SOX2		COL4A3
SPRR2C		CPA1
SULT2B1		CTSG
TBX5		CYP2A6
TYR		CYP3A7
CHAF1B		CYP11B1
TTF2		CYP21A2
PROZ		CYP24A1
KIAA0586		DAZL
CLEC4M		DCT
TRAV8-3		DDC
CLDN18		DDX6
ARID4B		DHFR
PSPC1		DLX4
ACTL8		DNMT1
LRRC48		DSG1
ADCYAP1		EPYC
ADH6		EGFR
AKT2		ELAVL2
APOB		ELK4
BRCA2		EPHB1
CALCB		ERBB4
CASP2		ERCC4
CBL		ETV1
CCKAR		F2
CDC6		FANCC
CDC27		FGB
CDH8		FGFR2
CENPA		FGFR4
COL4A3		FGL1
CPT1A		MLANA
DBT		FLT1
DCT		FLT4
DDX6		AFF2
EPHB2		GAD2
ERBB3		B4GALNT1
ERBB4		GFAP
ERCC2		GHRH
ETV3		GHRHR
FGFR2		GNAT2
FLT4		GPD2
CENPI		GPLD1
FSHR		GRIK1
FUT3		GRM5
GAB1		GUCY2C
GALNT3		GYPB
NR6A1		HELLS
GHRH		HMMR
GPLD1		HNF4A
GRIN2A		HOXB3
GRIN2B		HOXD4
GUCA1A		HTR1E
GYPA		HTR2A
GYPB		IFNA1
HELLS		IFNA21
HOXB3		IL3
HOXC11		IL4
HSD3B2		IL5
HTR1E		IL9
HTR2C		IL17A
HTR4		ISL1
IFNA16		ITGB3
KCNMA1		ITIH1
KNG1		KISS1
KRT1		KIF11
AFF3		KRT2
LIPC		KRT33B
LRP2		KRT86
MAD2L1		AFF3
MAP2		LBP
MC5R		LRP2
MCM3		MAD2L1
MDM4		SMAD5
MMP12		MAGEA9
MMP16		MAP2
MNAT1		MC5R
MUC8		MCM3
MYBL2		MCM7
NPHP1		MDM2
NPR3		MDM4
NPY6R		TRPM1
NTRK3		MMP12
PAX9		MMP16
PDE3A		MOBP
PDZK1		MYB
POLA1		MYBL2
PKN2		MYO7A
PSG1		NELL2
RAD51		NPHP1
RBBP8		ODF1
RBL1		PAPPA
ABCE1		PAX3
RSC1A1		PAX6
SLC1A2		PAX9
SLC12A3		PCM1
SLC15A1		PCNA
SLC17A1		PDE3A
SLC34A1		PDE6A
SOX11		PDZK1
STK4		SERPINB5
AURKA		PLK1
TAF5		PLS1
TAT		PNLIPRP1
TERT		PNLIPRP2
TFAP2A		POLD1
TFDP1		PPAT
TGFBR1		PPP2R1B
TP53		PRKACA
TPO		PKN2
UBE3A		MAPK10
WNT2		PRLR
WRN		PSG1
ZNF37A		PTGER3
ZNF79		RB1
ZNF141		RBBP7
ZP2		RBBP8
LIPF		RBL1
CDC14A		REG1A
SLC4A4		REG1B
CHRNA6		ROS1
KALRN		RPS6KB1
PKMYT1		RRM2
SLC6A5		RSC1A1
RPS6KA5		RYR3
TRIP13		ACSM3
KIF23		SERPINB4
STXBP5L		SCN7A
MELK		SCNN1G
KIF14		SIM1
XYLB		SIM2
TROAP		SLC1A2
CHAF1A		SLC2A1
TRIM10		SLC7A2
MPHOSPH9		SLC8A1
SLC17A3		SLC10A2
KIF2C		SLC12A3
WDHD1		SLC17A1
TPX2		SOX2
PAXIP1		SOX11
ATP6V0A2		SPAM1
MMACHC		SPTA1
BRWD1		SSTR3
SEMA6A		STK4
ELOVL6		AURKA
ZKSCAN3		SULT2B1
PRPS1L1		TAF1
DDX51		TAF5
ADORA1		TAT
DDC		TBX5
FMO3		TFAP2A
GUCY2C		TFDP1
REG1A		TK1
REG1B		TLL1
SLC6A2		TMPO
AKAP6		TOP2A
CEP152		TP53
ADRA1A		UBE3A
ALB		UGT2B15
AMHR2		WEE1
APC		WRN
ASCL1		WT1
ATP2B2		XDH
ATP4B		ZNF157
AVPR1A		MLLT10
BRCA1		RAD54L
BRAF		PIK3R3
CAPN6		LIPF
CASR		FBP2
CDC20		CDKL1
CDH6		CDK5R1
CEACAM5		PROZ
CFTR		PHOX2B
CLCN5		CHRNA6
CYP3A4		CDKL2
CYP21A2		F2RL3
CYP27B1		PKMYT1
DHFR		RQCD1
DLX4		CCNB2
DSG1		CCNE2
E2F1		SLC6A5
EP300		EXO1
EPB42		AURKB
FOXM1		RPS6KA5
GFAP		TRIP13
GHRHR		B4GALT6
GRIK1		STXBP5L
KRT33B		KIAA0586
KRT83		KIF14
TRPM1		XYLB
MUC1		MAGEC1
MUC4		AMMECR1
NF1		TROAP
NPY2R		CHAF1A
NTRK2		TRIM10
OPCML		SSX3
PAX3		SMC2
SERPINB5		ATF7
PIGR		CPSF6
PNLIPRP2		PPM1E
PPAT		TPX2
PRLR		PAXIP1
PROX1		CEP152
PTGER3		MON2
REL		EXPH5
RYR3		ARHGEF12
STIL		ATP6V0A2
SIM2		KIF4A
SLC2A1		BMP10
SLC7A2		TRAV8-3
SLC10A1		GPSM2
SOX12		MYEF2
SP4		WWOX
THRA		ARID4B
ZNF157		ATP8A2
GLRA3		BRWD1
MLLT10		FANCI
CDKL1		PSPC1
CDK5R1		PHTF2
RQCD1		SEMA6A
CCNE2		CDT1
AURKB		LMNB2
PTTG1		PRPS1L1
ESPL1		SEMA3D
GDF11		ASPM
ATF7		WDR62
MON2		ADRA1A
WDR62		AHSG
APOBEC1		AMHR2
ART1		ART1
SERPINC1		ARVCF
BRS3		ASCL1
BUB1B		ASIP
CDC5L		BRAF
CDC25C		CACNB4
CCR3		CALCB
CTSG		CAPN6
CYP24A1		RUNX2
ETV1		CBL
GRP		CDC5L
GYPE		CDC27
HNF4A		CHUK
HTR2A		CLCN5
IFNA21		CPT1A
IFNB1		CTSE
IFNW1		CYP2A7
IL4		CYP3A4
PDX1		DTNA
KCNJ10		EP300
KLKB1		EPHB2
KRT2		NR2F6
LIG1		FANCG
MCM7		FOLH1
MPZ		NR6A1
SERPINA4		GLP1R
PPP2R1B		GRIN2A
PRL		GRP
ROS1		GUCA1A
RXRG		GYPA
ITSN1		HSD3B2
SIM1		HTR2C
SSTR3		HTR4
TERF1		IFNA16
FBP2		KCNMA1
RNF8		KLKB1
TBR1		LIG3
ARHGEF12		MCM4
OR7A5		CIITA
		ATXN3
		MSX2
		MUC4
		NEK2
		NF1
		NGFR
		NPR3
		NPY2R
		NTRK3
		SIX6
		PIGR
		PIK3C2G
		POLA1
		POLE2
		PROX1
		PRTN3
		PTK7
		REL
		RFC5
		RGS7
		RREB1
		RXRG
		SHOX
		SLC10A1
		SLC15A1
		SOX5
		SOX12
		THPO
		TPO
		TYR
		WNT2
		WNT10B
		ZNF141
		CYP4F2
		BARX2
		TIMELESS
		RNF8
		RECQL5
		KIF23
		ESPL1
		ARHGAP11A
		MELK
		SMC4
		GPA33
		TRAIP
		CLEC4M
		SPAG11B
		HOXB13
		NCOA2
		TBR1
		PLK4
		TOPBP1
		WDHD1
		POU6F2
		ZMYND8
		MMACHC
		TRAV12-2
		CLDN18
		GTSE1
		DAZ4
		ELOVL6
		DDX51
		VCY1B
		ADCY2
		APC
		BIRC5
		APOBEC1
		BUB1B
		CCNA2
		CCR3
		CTNND2
		CYP2C9
		CYP27B1
		DLG1
		GRIN2B
		HTR1B
		LLGL1
		MATN3
		MEP1B
		MPZ
		OPCML
		RFC4
		SLC6A2
		SLC6A4
		SP4
		THRA
		TRH
		TSHB
		ZNF37A
		CHAF1B
		PDE10A
		AP4E1
		OR7A5
		KRT76
		ANGPT1
		CASP2
		CASR
		CREBBP
		EPB42
		EPHB3
		FMO3
		GML
		HOXC11
		IFNW1
		KIFC1
		MUC8
		PLG
		RFC3
		ZNF79
		SLC30A3
		CDC14A
		UBE2C
		OR2H1
		KCNV2
		CDC25A
		COL19A1
		GAB1
		GALNT3
		LECT2
		RAD51
		COL14A1
		GLRA3
		SLC4A4
		KNTC1
		METAP2
